# Supplementary material for: The Needs of Adolescents and Young Adults with Chronic Illness: Results of a Quality Improvement Survey
Source: Children (Basel). 2022 Apr 2;9(4):500. doi: 10.3390/children9040500 (PMC9025253; doi:10.3390/children9040500)
Supplement: Supplementary file 1 [file children-09-00500-s001.zip]

Archive with 3 entries (3 files):
- Adolescents Survey.pdf
- Parents Survey.pdf
- Young Adult Survey.pdf
